# Supplementary material for: SARS-CoV-2 spike protein expression drives post-acute coagulopathy
Source: J Virol. 2026 Jan 21;100(2):e01255-25. doi: 10.1128/jvi.01255-25 (PMC12911876; doi:10.1128/jvi.01255-25)
Supplement: Table S3 — Cytokine expression in plasma and lung tissue from hACE2 mice infected with VSVdG/G or Rep-S Delta R682G viruses. [file jvi.01255-25-s0003.xlsx]

## Sheet: Plasma
		Table S3. Cytokine expression in plasma and lung tissue from hACE2 mice infected with VSVdG/G or Rep-S Delta R682G viruses
		Plasma sample
			ctrl	Sick Plasma D3	Plasma D8-D10
	Adipogenesis	Pref-1	0	0.055292	0.643384
		Chemerin	0	0.163162	0.145441
	Angiogenesis-related	Proliferin	0	0.134661	0.971212
		VEGF	0	-0.0144071	0.967977
		PD-ECGF	0	0.0143532	0.851576
		Endoglin	0	-0.0632044	0.58305
		Serpin F1	0	0.0702619	0.464224
		Endostatin	0	0.0498424	0.146715
		PDGF-BB	0	-0.104045	0.0877959
		Angiopoietin-1	0	-0.212963	0.0466704
		Angiopoietin-2	0	0.173545	-0.222582
	ANTIVIRAL, ANTIMICROBIAL ACTIVITY	IL-28A/B	0	-0.000394425	0.75482
		IFN-γ	0	0.00429671	0.699955
		Myeloperoxidase	0	0.00103374	0.72767
		Reg3G	0	-0.0429935	-0.0145177
	Bone remodeling	Osteoprotegerin	0	0.0412215	1.02515
		Osteopontin (OPN)	0	0.0769793	0.33716
	Chemokines	CXCL13	0	0.0648647	2.79208
		CCL11	0	-0.312144	0.88847
		CCL6	0	0.469349	0.650302
		CD14	0	-0.159702	0.595986
		CCL19	0	-0.020469	0.466725
		CXCL2	0	-0.460767	0.436154
		CCL17	0	-0.0105663	0.372286
		CXCL1	0	-0.168638	0.367733
		CCL22	0	-0.160347	0.348091
		LIX	0	-0.10463	0.324113
		CCL3	0	-0.390031	0.255671
		CCL5	0	-0.281312	0.241522
		CXCL9	0	-0.0224125	0.234529
		CCL21	0	-0.00921229	0.169922
		CCL2	0	-0.275719	0.155344
		CXCL11	0	0.0808721	0.147743
		CCL12	0	-0.0593235	0.127682
		CXCL10	0	0.00688046	0.122506
		CCL20	0	-0.117715	0.0788333
		CX3CL1	0	0.0825698	0.0591671
		CXCL16	0	0.239857	-0.0713885
	Coagulation-related	Serpin E1	0	0.0215044	0.555897
		VCAM-1	0	0.0683643	0.401487
		C-Reactive Protein	0	-0.190193	0.372775
		Complement Factor D	0	-0.16503	0.354548
		Coagulation Factor III	0	-0.0307173	0.303523
		ICAM-1	0	0.205891	0.317741
		P-Selectin	0	0.0733807	0.302435
		Complement Component C5	0	0.0470244	0.211807
	Extracellular Matrix Degradation	MMP-9	0	0.294343	0.178864
		MMP-2	0	0.0953876	0.0480053
		MMP-3	0	0.0639407	-0.559577
	Hematopoiesis	IL-3	0	-0.0667374	0.741948
		GM-CSF	0	-0.00688249	0.531639
		G-CSF	0	0.0689934	0.526138
		IL-11	0	0.205696	0.384221
		Flt-3 Ligand	0	0.0178285	-0.0858825
	IGF Regulation	IGFBP-1	0	0.470171	3.81047
		IGFBP-2	0	0.180611	0.319897
		IGFBP-6	0	0.0248488	0.261176
		IGFBP-3	0	0.0714599	0.0594097
		IGFBP-5	0	0.014444	0.055723
	leukocytes activation or proliferation	IL-7	0	0.0757277	0.94934
		IL-4	0	-0.128098	0.865388
		IL-5	0	-0.10237	0.827796
		IL-2	0	0.0471492	0.666515
		IL-15	0	0.17757	0.661869
		IL-13	0	0.13723	0.383348
		CD40	0	-0.273932	0.364402
		M-CSF	0	0.224017	0.14089
		CD160	0	0.0672018	0.100671
		BAFF	0	-0.148417	-0.0710819
	Lipid Metabolism	LDL R	0	0.429255	0.470981
		Angiopoietin-like 3	0	-0.0304869	0.070524
		Proprotein Convertase 9	0	-0.111261	-0.498202
	Metabolic regulation	Leptin	0	0.165824	0.761396
		GDF-15	0	0.0738929	0.512991
		Chitinase 3-like 1	0	0.195328	0.385502
		FGF-21	0	-0.166568	0.356735
		RBP4	0	0.00659514	0.266574
		Fetuin A	0	0.0695771	0.147742
		Resistin	0	0.247139	0.0840597
		Adiponectin	0	0.19053	0.11827
	Proliferation	EGF	0	-0.83469	4.90506
		FGF acidic	0	-0.0793408	0.944156
		WISP-1	0	0.232009	0.640383
		HGF	0	-0.101689	0.62372
		LIF	0	-0.0871723	0.427019
		Gas 6	0	0.0826161	0.0504245
	Protease or protease inhibition	DPPIV	0	0.0655265	0.552605
		DKK-1	0	-0.0924037	0.319933
		Cystatin C	0	0.067346	0.206715
	Cytokine	IL-6	0	0.0931828	1.1119
		TNF-α	0	-0.000705277	1.09977
		IL-27 p28	0	-0.107353	1.0154
		IL-7	0	0.0757277	0.94934
		IL-23	0	0.021314	0.927658
		IL-4	0	-0.128098	0.865388
		IL-5	0	-0.10237	0.827796
		IL-1β	0	-0.0633396	0.772105
		Leptin	0	0.165824	0.761396
		IL-28A/B	0	-0.000394425	0.75482
		IL-3	0	-0.0667374	0.741948
		IL-17A	0	0.0999945	0.713901
		IL-1ra	0	-0.0992293	0.682321
		IL-2	0	0.0471492	0.666515
		IL-15	0	0.17757	0.661869
		IL-22	0	-0.0330978	0.60697
		IL-33	0	-0.113583	0.603661
		IL-1α	0	-0.136953	0.57833
		LDL R	0	0.429255	0.470981
		LIF	0	-0.0871723	0.427019
		IL-12 p40	0	0.304107	0.395542
		IL-11	0	0.205696	0.384221
		IL-13	0	0.13723	0.383348
		Lipocalin-2	0	0.315507	0.379407
		IL-10	0	0.171215	0.375828
		LIX	0	-0.10463	0.324113
	Anti-inflammatory	IL-1ra	0	-0.0992293	0.682321
		IL-10	0	0.171215	0.375828
		IL-11	0	0.205696	0.384221
		Adiponectin	0	0.19053	0.11827
	Cell adhesion	VCAM-1	0	0.0683643	0.401487
		P-Selectin	0	0.0733807	0.302435
		Periostin	0	0.0387562	0.196123
		E-Selectin	0	0.171778	0.134419
		CX3CL1	0	0.0825698	0.0591671
	others	Pentraxin 2	0	0.576103	0.888858
		TIM-1	0	0.210878	0.795345
		Thrombopoietin	0	0.0801239	0.629715
		RAGE	0	-0.135492	0.406331
		Lipocalin-2	0	0.315507	0.379407
		Pentraxin 3	0	0.15101	0.351042
		Amphiregulin	0	-0.128576	0.125718
		C1q R1	0	-0.0677423	-0.0495726

## Sheet: LUNG
		Lung sample
			Ctrl	Sick D9-D11
	Adipogenesis	Pref-1	0	0.522719
		Chemerin	0	-0.101985
	Angiogenesis-related	PD-ECGF	0	1.07938
		Proliferin	0	0.721936
		Serpin F1	0	0.723137
		VEGF	0	-0.122609
		Angiopoietin-2	0	0.351647
		Angiopoietin-1	0	-0.138732
		Endostatin	0	0.0968715
		PDGF-BB	0	-0.0627616
		Endoglin	0	-0.270427
	ANTIVIRAL, ANTIMICROBIAL ACTIVITY	Reg3G	0	0.396082
		IL-28A/B	0	0.374932
		Myeloperoxidase	0	-0.0235081
		IFN-γ	0	-0.601349
	Bone Remodeling	Osteoprotegerin	0	0.863232
		Osteopontin (OPN)	0	0.587277
	Chemokines	LIX	0	0.419206
		CXCL13	0	0.403653
		CCL11	0	0.121284
		CCL20	0	0.208358
		CXCL10	0	0.288477
		CXCL2	0	0.218848
		CCL3	0	-0.0601913
		CX3CL1	0	0.0517244
		CCL2	0	-0.152877
		CXCL1	0	-0.0630131
		CXCL11	0	0.0378343
		CCL19	0	-0.0593232
		CCL12	0	-0.149347
		CCL21	0	-0.0429102
		CD14	0	-0.180287
		CXCL16	0	0.0421473
		CXCL9	0	-0.0198299
		CCL5	0	-0.202354
		CCL6	0	-0.0589844
		CCL22	0	-0.502664
		CCL17	0	-0.491891
	Coagulation-related	Serpin E1	0	0.944381
		P-Selectin	0	0.561698
		Coagulation Factor III	0	0.881058
		Complement Factor D	0	0.583744
		C-Reactive Protein	0	0.0754635
		Complement Component C5	0	0.0210991
		ICAM-1	0	-0.0769015
		VCAM-1	0	-0.326897
	Extracellular Matrix Degradation	MMP-2	0	0.156378
		MMP-3	0	0.786341
		MMP-9	0	-0.62729
	Hematopoiesis	Flt-3 Ligand	0	0.279958
		IL-3	0	0.0987556
		G-CSF	0	0.151615
		GM-CSF	0	0.120157
		IL-11	0	0.142811
	IGF Regulation	IGFBP-6	0	0.947388
		IGFBP-1	0	1.04945
		IGFBP-3	0	0.330356
		IGFBP-2	0	-0.0991888
		IGFBP-5	0	0.135642
	leukocytes activation or proliferation	M-CSF	0	0.839629
		IL-4	0	0.34178
		IL-5	0	0.323971
		IL-13	0	0.638368
		IL-15	0	0.405792
		BAFF	0	0.130368
		IL-2	0	0.219831
		IL-7	0	-0.00676625
		CD160	0	0.129614
		CD40	0	-0.143909
	Lipid Metabolism	LDL R	0	0.542747
		Proprotein Convertase 9	0	0.102278
		Angiopoietin-like 3	0	-0.148122
	Metabolic Regulation	Resistin	0	1.48765
		GDF-15	0	0.544293
		Fetuin A	0	0.41587
		RBP4	0	0.186739
		Chitinase 3-like 1	0	0.0674292
		FGF-21	0	0.113613
		Leptin	0	-0.0447347
		Adiponectin	0	-0.0173892
	Proliferation	WISP-1	0	2.08977
		FGF acidic	0	0.106813
		LIF	0	-0.0442581
		Gas 6	0	-0.0160792
		EGF	0	-0.298887
		HGF	0	-0.468854
	Protease or protease inhibition	Cystatin C	0	0.155347
		DKK-1	0	-0.200876
		DPPIV	0	-0.33465
	CYTOKINE	TNF-α	0	0.813994
		IL-27 p28	0	0.602858
		LIX	0	0.419206
		IL-4	0	0.34178
		IL-28A/B	0	0.374932
		IL-5	0	0.323971
		IL-17A	0	0.665341
		IL-1α	0	0.358768
		IL-13	0	0.638368
		IL-6	0	0.163628
		IL-23	0	0.264926
		IL-1ra	0	0.315662
		IL-22	0	0.431306
		IL-15	0	0.405792
		LDL R	0	0.542747
		IL-2	0	0.219831
		IL-3	0	0.0987556
		IL-1β	0	0.202022
		IL-12 p40	0	0.11205
		IL-10	0	0.444335
		IL-33	0	0.12039
		LIF	0	-0.0442581
		IL-7	0	-0.00676625
		IL-11	0	0.142811
		Lipocalin-2	0	-0.0306389
		Leptin	0	-0.0447347
	Anti-inflammatory	IL-1ra	0	0.315662
		IL-10	0	0.444335
		IL-11	0	0.142811
		Adiponectin	0	-0.0173892
	CELL ADHESION	P-Selectin	0	0.561698
		E-Selectin	0	0.388529
		Periostin	0	0.219903
		CX3CL1	0	0.0517244
		VCAM-1	0	-0.326897
	others	TIM-1	0	0.531043
		Thrombopoietin	0	0.62054
		Pentraxin 3	0	0.308572
		C1q R1	0	0.213737
		Amphiregulin	0	-0.0420701
		Lipocalin-2	0	-0.0306389
		Pentraxin 2	0	-0.126515
		RAGE	0	-0.543786
